# Supplementary material for: Maternal Intrusive Thoughts and Dissociative Experiences in the Context of Early Caregiving Under Varying Levels of Societal Stress
Source: Behav Sci (Basel). 2025 May 23;15(6):717. doi: 10.3390/bs15060717 (PMC12189773; doi:10.3390/bs15060717)
Supplement: Supplementary file 1 [file behavsci-15-00717-s001.zip]

Archive with 1 entries (1 files):
- behavsci-3586580-supplementary.pdf
